# Supplementary material for: A Real-Time Sensing System for Monitoring Neural Network Degeneration in an Alzheimer’s Disease-on-a-Chip Model
Source: Pharmaceutics. 2022 May 9;14(5):1022. doi: 10.3390/pharmaceutics14051022 (PMC9148060; doi:10.3390/pharmaceutics14051022)
Supplement: Supplementary file 1 [file pharmaceutics-14-01022-s001.zip]

Archive with 1 entries (1 files):
- pharmaceutics-1695819-supplementary.pdf
